# Supplementary material for: Revealing the Role of Vapor Flux in Chemical Vapor Deposition Growth of Bi2O2Se for Photodetectors
Source: Nanomaterials (Basel). 2025 Apr 8;15(8):567. doi: 10.3390/nano15080567 (PMC12029218; doi:10.3390/nano15080567)
Supplement: Supplementary file 1 [file nanomaterials-15-00567-s001.zip]

Archive with 1 entries (1 files):
- nanomaterials-3538567-supplementary.pdf
